# Supplementary material for: First Description of the Nuclear and Mitochondrial Genomes and Associated Host Preference of Trichopoda pennipes, a Parasitoid of Nezara viridula
Source: Genes (Basel). 2023 May 27;14(6):1172. doi: 10.3390/genes14061172 (PMC10298747; doi:10.3390/genes14061172)
Supplement: Supplementary file 1 [file genes-14-01172-s001.zip]

Archive with 1 entries (1 files):
- genes-2374351-supplementary.pdf
